# Supplementary material for: Perceptions of Food among College Students in the Field of Food Science: A Food Sustainability Approach
Source: Foods. 2023 Feb 21;12(5):917. doi: 10.3390/foods12050917 (PMC10000850; doi:10.3390/foods12050917)
Supplement: Supplementary file 1 [file foods-12-00917-s001.zip]

Archive with 1 entries (1 files):
- foods-2142205-supplementary.pdf
